# Supplementary material for: Clinical Features and Management of Acute and Chronic Radiation-Induced Colitis and Proctopathy
Source: Cancers (Basel). 2023 Jun 12;15(12):3160. doi: 10.3390/cancers15123160 (PMC10296205; doi:10.3390/cancers15123160)
Supplement: Supplementary file 1 [file cancers-15-03160-s001.zip]

Archive with 1 entries (1 files):
- cancers-2390140-supplementary.pdf
